# Supplementary material for: Synthetic biosensors for precise gene control and real-time monitoring of metabolites
Source: Nucleic Acids Res. 2015 Jul 7;43(15):7648–60. doi: 10.1093/nar/gkv616 (PMC4551912; doi:10.1093/nar/gkv616)
Supplement: SUPPLEMENTARY DATA [file supp_gkv616_nar-03524-y-2014-File012.xlsx]

## Sheet: title
Synthetic biosensors for precise gene control and real-time monitoring of metabolites.
Jameson K. Rogers1,2, Christopher D. Guzman1, Noah D. Taylor1,3, Srivatsan Raman1,3, Kelley Anderson1 and George M. Church1,3,*
1 Wyss Institute for Biologically Inspired Engineering, Harvard University, 3 Blackfan Circle, Boston, MA – 02115, USA
2 School of Engineering and Applied Sciences, Harvard University, 29 Oxford Street, Cambridge, MA – 02143, USA
3 Department of Genetics, Harvard Medical School, 77 Avenue Louis Pasteur, Boston, MA – 02115, USA
* To whom correspondence should be addressed. E-mail: gchurch@genetics.med.harvard.edu

## Sheet: growth
replicate	1	2	3	1	2	3	1	2	3	1	2	3	1	2	3	1	2	3	1	2	3	1	2	3	1	2	3	1	2	3	1	2	3	1	2	3	1	2	3	1	2	3	1	2	3	1	2	3	1
sensor	tetR	tetR	tetR	ttgR	ttgR	ttgR	ttgR	ttgR	ttgR	tetR	tetR	tetR	ttgR	ttgR	ttgR	ttgR	ttgR	ttgR	tetR	tetR	tetR	tetR	tetR	tetR	ttgR	ttgR	ttgR	ttgR	ttgR	ttgR	ttgR	ttgR	ttgR	tetR	tetR	tetR	ttgR	ttgR	ttgR	ttgR	ttgR	ttgR	ttgR	ttgR	ttgR	tetR	tetR	tetR	ttgR
origin	SC101	SC101	SC101	pUC	pUC	pUC	SC101	SC101	SC101	SC101	SC101	SC101	pUC	pUC	pUC	SC101	SC101	SC101	SC101	SC101	SC101	SC101	SC101	SC101	pUC	pUC	pUC	SC101	SC101	SC101	pUC	pUC	pUC	SC101	SC101	SC101	pUC	pUC	pUC	SC101	SC101	SC101	SC101	SC101	SC101	SC101	SC101	SC101	pUC
induction	430nM	430nM	430nM	9000uM	9000uM	9000uM	9000uM	9000uM	9000uM	210nM	210nM	210nM	3000uM	3000uM	3000uM	3000uM	3000uM	3000uM	0	0	0	110nM	110nM	110nM	1000uM	1000uM	1000uM	1000uM	1000uM	1000uM	0	0	0	53nM	53nM	53nM	330uM	330uM	330uM	330uM	330uM	330uM	0	0	0	27nM	27nM	27nM	110uM
10	0.458	0.463	0.468	0.506	0.516	0.514	0.49	0.502	0.491	0.452	0.477	0.462	0.5	0.498	0.505	0.48	0.465	0.473	0.448	0.472	0.453	0.466	0.467	0.456	0.504	0.508	0.506	0.484	0.477	0.484	0.497	0.494	0.492	0.459	0.465	0.451	0.51	0.507	0.52	0.486	0.514	0.483	0.449	0.446	0.464	0.452	0.457	0.446	0.508
20	0.461	0.465	0.468	0.507	0.518	0.516	0.492	0.504	0.494	0.456	0.477	0.462	0.505	0.503	0.51	0.484	0.47	0.477	0.44	0.466	0.445	0.466	0.465	0.45	0.508	0.513	0.51	0.488	0.48	0.487	0.503	0.5	0.499	0.456	0.46	0.444	0.514	0.512	0.524	0.49	0.518	0.486	0.454	0.451	0.472	0.45	0.452	0.444	0.513
30	0.465	0.467	0.47	0.519	0.531	0.528	0.5	0.512	0.504	0.457	0.475	0.465	0.518	0.517	0.524	0.494	0.48	0.489	0.439	0.464	0.444	0.467	0.467	0.451	0.523	0.526	0.523	0.5	0.492	0.498	0.517	0.514	0.513	0.456	0.462	0.443	0.527	0.526	0.536	0.501	0.528	0.497	0.467	0.464	0.485	0.449	0.453	0.443	0.527
40	0.468	0.473	0.476	0.526	0.54	0.537	0.508	0.52	0.511	0.462	0.48	0.471	0.527	0.526	0.534	0.505	0.49	0.499	0.441	0.466	0.448	0.473	0.47	0.456	0.532	0.536	0.534	0.511	0.502	0.509	0.527	0.523	0.522	0.46	0.464	0.447	0.538	0.536	0.545	0.514	0.54	0.497	0.483	0.479	0.499	0.452	0.455	0.445	0.536
50	0.475	0.479	0.482	0.532	0.546	0.543	0.515	0.526	0.52	0.469	0.488	0.476	0.535	0.532	0.541	0.516	0.501	0.51	0.446	0.472	0.453	0.48	0.479	0.461	0.539	0.543	0.541	0.523	0.514	0.521	0.535	0.531	0.528	0.464	0.47	0.452	0.547	0.544	0.551	0.529	0.553	0.51	0.495	0.49	0.51	0.455	0.462	0.45	0.543
60	0.48	0.484	0.487	0.536	0.55	0.547	0.522	0.534	0.527	0.474	0.497	0.483	0.54	0.536	0.546	0.522	0.509	0.519	0.45	0.477	0.456	0.484	0.489	0.467	0.545	0.547	0.546	0.53	0.522	0.53	0.541	0.537	0.534	0.469	0.482	0.46	0.555	0.549	0.556	0.538	0.56	0.518	0.502	0.498	0.517	0.461	0.467	0.455	0.55
70	0.485	0.489	0.494	0.54	0.554	0.551	0.528	0.541	0.533	0.478	0.511	0.488	0.545	0.541	0.551	0.527	0.514	0.525	0.455	0.481	0.46	0.488	0.505	0.475	0.55	0.551	0.551	0.536	0.529	0.537	0.546	0.543	0.539	0.474	0.499	0.475	0.565	0.554	0.56	0.545	0.564	0.524	0.509	0.504	0.524	0.466	0.484	0.462	0.556
80	0.491	0.495	0.5	0.543	0.559	0.556	0.533	0.545	0.538	0.484	0.523	0.495	0.55	0.546	0.555	0.531	0.519	0.53	0.46	0.486	0.464	0.494	0.522	0.485	0.556	0.556	0.556	0.542	0.534	0.542	0.551	0.547	0.543	0.478	0.513	0.488	0.576	0.559	0.562	0.55	0.568	0.529	0.514	0.509	0.529	0.47	0.498	0.47	0.562
90	0.496	0.501	0.506	0.546	0.563	0.559	0.537	0.549	0.541	0.492	0.534	0.501	0.556	0.55	0.559	0.537	0.524	0.535	0.465	0.491	0.468	0.499	0.535	0.494	0.562	0.561	0.56	0.547	0.539	0.547	0.556	0.553	0.548	0.484	0.526	0.501	0.585	0.564	0.566	0.556	0.571	0.535	0.519	0.514	0.534	0.476	0.512	0.479	0.569
100	0.5	0.507	0.51	0.549	0.566	0.561	0.541	0.553	0.544	0.495	0.545	0.51	0.561	0.553	0.564	0.541	0.528	0.539	0.469	0.496	0.473	0.503	0.549	0.505	0.568	0.565	0.564	0.55	0.543	0.551	0.561	0.558	0.553	0.489	0.538	0.516	0.593	0.569	0.57	0.561	0.574	0.539	0.525	0.52	0.539	0.482	0.525	0.488	0.575
110	0.506	0.512	0.516	0.553	0.569	0.562	0.544	0.557	0.546	0.501	0.558	0.518	0.566	0.559	0.567	0.545	0.532	0.543	0.474	0.501	0.477	0.51	0.564	0.516	0.574	0.57	0.568	0.556	0.547	0.556	0.568	0.565	0.56	0.494	0.553	0.527	0.603	0.574	0.575	0.566	0.577	0.544	0.53	0.524	0.544	0.488	0.539	0.497	0.582
120	0.51	0.516	0.521	0.553	0.57	0.563	0.546	0.56	0.546	0.507	0.568	0.525	0.572	0.562	0.572	0.549	0.535	0.546	0.478	0.505	0.48	0.515	0.576	0.526	0.579	0.574	0.572	0.559	0.551	0.558	0.574	0.569	0.564	0.499	0.564	0.538	0.612	0.58	0.582	0.57	0.579	0.549	0.535	0.529	0.548	0.493	0.547	0.504	0.59
130	0.515	0.521	0.524	0.556	0.569	0.56	0.549	0.562	0.547	0.511	0.577	0.533	0.576	0.567	0.576	0.551	0.538	0.55	0.482	0.509	0.484	0.521	0.588	0.535	0.587	0.579	0.576	0.562	0.554	0.562	0.579	0.575	0.569	0.505	0.574	0.549	0.622	0.586	0.586	0.574	0.582	0.553	0.538	0.532	0.552	0.498	0.559	0.513	0.599
140	0.518	0.526	0.53	0.554	0.567	0.557	0.55	0.561	0.542	0.514	0.586	0.54	0.582	0.571	0.58	0.554	0.54	0.552	0.486	0.515	0.488	0.525	0.599	0.544	0.593	0.582	0.58	0.565	0.557	0.564	0.585	0.579	0.573	0.508	0.584	0.559	0.628	0.59	0.59	0.577	0.584	0.556	0.541	0.535	0.554	0.501	0.568	0.52	0.605
150	0.523	0.53	0.534	0.554	0.559	0.555	0.541	0.56	0.541	0.517	0.596	0.547	0.586	0.574	0.585	0.557	0.543	0.554	0.49	0.518	0.491	0.528	0.609	0.552	0.598	0.587	0.584	0.567	0.559	0.567	0.59	0.586	0.579	0.513	0.594	0.569	0.635	0.595	0.596	0.58	0.587	0.559	0.545	0.539	0.557	0.506	0.578	0.528	0.611
160	0.526	0.533	0.537	0.547	0.557	0.553	0.532	0.56	0.54	0.523	0.604	0.554	0.591	0.578	0.587	0.559	0.545	0.557	0.493	0.522	0.494	0.533	0.62	0.559	0.604	0.591	0.587	0.57	0.562	0.571	0.599	0.595	0.588	0.516	0.603	0.578	0.641	0.6	0.601	0.583	0.589	0.561	0.547	0.542	0.56	0.51	0.586	0.534	0.616
170	0.529	0.538	0.54	0.541	0.557	0.551	0.53	0.558	0.541	0.524	0.612	0.559	0.596	0.582	0.592	0.562	0.548	0.56	0.496	0.525	0.496	0.536	0.627	0.565	0.61	0.595	0.592	0.573	0.565	0.573	0.602	0.597	0.59	0.52	0.611	0.586	0.649	0.606	0.609	0.586	0.592	0.565	0.551	0.545	0.563	0.513	0.596	0.541	0.623
180	0.532	0.544	0.544	0.542	0.56	0.555	0.529	0.558	0.543	0.531	0.62	0.564	0.6	0.587	0.595	0.565	0.551	0.563	0.499	0.527	0.498	0.541	0.637	0.573	0.615	0.599	0.596	0.576	0.568	0.576	0.602	0.597	0.591	0.524	0.62	0.594	0.657	0.613	0.612	0.589	0.595	0.568	0.558	0.551	0.567	0.516	0.603	0.546	0.631
190	0.533	0.544	0.547	0.543	0.563	0.558	0.529	0.559	0.546	0.531	0.628	0.571	0.607	0.593	0.601	0.568	0.554	0.566	0.501	0.53	0.499	0.542	0.645	0.579	0.621	0.606	0.602	0.579	0.571	0.579	0.602	0.597	0.59	0.526	0.628	0.601	0.661	0.614	0.612	0.593	0.599	0.572	0.565	0.558	0.576	0.52	0.612	0.552	0.632
200	0.536	0.546	0.548	0.545	0.566	0.561	0.53	0.562	0.546	0.533	0.634	0.575	0.609	0.594	0.604	0.571	0.556	0.569	0.503	0.533	0.502	0.546	0.653	0.585	0.627	0.608	0.604	0.582	0.574	0.582	0.601	0.596	0.589	0.529	0.636	0.608	0.662	0.615	0.612	0.598	0.607	0.58	0.566	0.559	0.577	0.523	0.619	0.556	0.633
210	0.537	0.549	0.551	0.547	0.569	0.562	0.532	0.564	0.549	0.535	0.64	0.579	0.61	0.594	0.605	0.577	0.561	0.575	0.508	0.536	0.504	0.547	0.659	0.591	0.629	0.609	0.605	0.589	0.58	0.589	0.601	0.597	0.588	0.532	0.643	0.616	0.664	0.614	0.611	0.605	0.609	0.582	0.567	0.559	0.577	0.527	0.628	0.565	0.633
220	0.541	0.553	0.556	0.549	0.57	0.564	0.533	0.565	0.549	0.539	0.648	0.586	0.611	0.595	0.604	0.581	0.566	0.578	0.507	0.535	0.504	0.551	0.668	0.598	0.629	0.61	0.604	0.592	0.583	0.592	0.6	0.595	0.587	0.537	0.653	0.622	0.664	0.613	0.611	0.606	0.609	0.582	0.564	0.558	0.575	0.531	0.634	0.567	0.631
230	0.543	0.555	0.558	0.55	0.572	0.566	0.534	0.566	0.552	0.543	0.653	0.589	0.609	0.594	0.604	0.58	0.566	0.578	0.507	0.535	0.503	0.553	0.674	0.604	0.63	0.608	0.603	0.591	0.584	0.592	0.598	0.593	0.585	0.537	0.657	0.627	0.664	0.612	0.611	0.604	0.608	0.581	0.563	0.556	0.573	0.531	0.638	0.569	0.631
240	0.542	0.555	0.558	0.552	0.572	0.567	0.537	0.568	0.555	0.54	0.657	0.59	0.61	0.593	0.604	0.58	0.566	0.577	0.505	0.534	0.501	0.553	0.677	0.606	0.631	0.606	0.602	0.59	0.582	0.59	0.597	0.592	0.584	0.538	0.661	0.63	0.663	0.612	0.609	0.603	0.606	0.579	0.561	0.554	0.571	0.533	0.645	0.572	0.629
250	0.543	0.556	0.559	0.552	0.573	0.567	0.539	0.571	0.556	0.542	0.66	0.593	0.609	0.593	0.602	0.578	0.564	0.576	0.505	0.534	0.5	0.554	0.682	0.61	0.631	0.607	0.601	0.589	0.581	0.589	0.596	0.59	0.582	0.538	0.665	0.634	0.665	0.611	0.608	0.601	0.607	0.578	0.559	0.552	0.568	0.532	0.649	0.574	0.629
260	0.543	0.556	0.559	0.552	0.572	0.566	0.538	0.57	0.554	0.542	0.664	0.597	0.607	0.593	0.601	0.576	0.563	0.574	0.504	0.532	0.499	0.554	0.686	0.613	0.631	0.605	0.6	0.587	0.579	0.588	0.595	0.589	0.58	0.538	0.669	0.637	0.663	0.609	0.607	0.6	0.602	0.576	0.557	0.55	0.566	0.533	0.652	0.576	0.628
270	0.542	0.556	0.559	0.55	0.572	0.565	0.537	0.569	0.553	0.542	0.667	0.597	0.607	0.59	0.6	0.575	0.561	0.572	0.504	0.531	0.498	0.555	0.69	0.616	0.631	0.604	0.6	0.586	0.578	0.586	0.593	0.588	0.578	0.54	0.672	0.641	0.664	0.609	0.606	0.598	0.601	0.574	0.555	0.548	0.563	0.533	0.656	0.579	0.628
280	0.542	0.557	0.559	0.55	0.57	0.568	0.535	0.567	0.552	0.541	0.67	0.599	0.606	0.59	0.6	0.573	0.559	0.57	0.502	0.53	0.496	0.553	0.693	0.619	0.631	0.603	0.599	0.584	0.575	0.583	0.592	0.586	0.576	0.54	0.677	0.645	0.664	0.607	0.603	0.596	0.598	0.573	0.553	0.546	0.561	0.534	0.66	0.581	0.626
290	0.541	0.557	0.559	0.549	0.569	0.563	0.533	0.566	0.551	0.541	0.672	0.601	0.605	0.588	0.598	0.571	0.557	0.569	0.502	0.529	0.494	0.554	0.697	0.622	0.63	0.602	0.597	0.582	0.574	0.582	0.59	0.585	0.575	0.539	0.68	0.647	0.664	0.606	0.602	0.594	0.596	0.57	0.551	0.543	0.559	0.534	0.664	0.583	0.624
300	0.543	0.557	0.56	0.547	0.569	0.561	0.531	0.564	0.548	0.541	0.675	0.603	0.604	0.588	0.597	0.569	0.555	0.566	0.501	0.528	0.493	0.553	0.7	0.624	0.63	0.601	0.596	0.58	0.572	0.58	0.588	0.582	0.574	0.539	0.684	0.65	0.664	0.605	0.601	0.592	0.594	0.568	0.549	0.541	0.556	0.534	0.667	0.584	0.624
310	0.541	0.558	0.558	0.547	0.567	0.561	0.529	0.562	0.546	0.541	0.677	0.603	0.601	0.586	0.595	0.567	0.554	0.565	0.5	0.527	0.492	0.553	0.703	0.626	0.63	0.6	0.594	0.578	0.571	0.578	0.586	0.58	0.57	0.538	0.687	0.652	0.664	0.603	0.6	0.591	0.594	0.566	0.547	0.539	0.554	0.533	0.67	0.585	0.623
320	0.54	0.557	0.559	0.546	0.566	0.559	0.528	0.56	0.545	0.541	0.679	0.605	0.601	0.585	0.594	0.565	0.551	0.563	0.5	0.526	0.49	0.553	0.706	0.63	0.63	0.599	0.593	0.576	0.569	0.576	0.584	0.578	0.568	0.539	0.69	0.655	0.664	0.601	0.598	0.588	0.59	0.565	0.545	0.537	0.55	0.533	0.673	0.587	0.621
330	0.54	0.556	0.557	0.544	0.564	0.557	0.526	0.557	0.543	0.539	0.681	0.606	0.601	0.584	0.592	0.563	0.549	0.561	0.498	0.524	0.489	0.552	0.708	0.632	0.628	0.597	0.591	0.574	0.566	0.574	0.582	0.576	0.566	0.538	0.693	0.658	0.663	0.601	0.595	0.586	0.587	0.562	0.543	0.535	0.548	0.533	0.675	0.588	0.62
340	0.539	0.556	0.559	0.543	0.563	0.556	0.523	0.556	0.541	0.54	0.683	0.607	0.599	0.583	0.593	0.561	0.548	0.559	0.497	0.524	0.487	0.552	0.71	0.635	0.629	0.595	0.591	0.573	0.564	0.572	0.579	0.573	0.563	0.538	0.696	0.661	0.663	0.599	0.593	0.584	0.585	0.56	0.54	0.533	0.545	0.533	0.678	0.589	0.618
350	0.538	0.556	0.558	0.541	0.562	0.555	0.521	0.553	0.538	0.54	0.684	0.609	0.597	0.581	0.59	0.559	0.545	0.556	0.495	0.522	0.484	0.552	0.713	0.637	0.627	0.594	0.587	0.57	0.562	0.569	0.577	0.57	0.56	0.538	0.698	0.662	0.661	0.597	0.591	0.582	0.582	0.557	0.537	0.53	0.542	0.534	0.681	0.591	0.616
360	0.538	0.556	0.558	0.541	0.561	0.555	0.52	0.551	0.536	0.539	0.686	0.609	0.596	0.581	0.589	0.557	0.543	0.554	0.495	0.521	0.484	0.552	0.715	0.639	0.628	0.592	0.587	0.569	0.56	0.568	0.574	0.568	0.559	0.538	0.7	0.665	0.661	0.596	0.59	0.58	0.58	0.556	0.536	0.528	0.54	0.534	0.683	0.591	0.614
370	0.537	0.555	0.557	0.539	0.56	0.552	0.517	0.549	0.534	0.539	0.688	0.612	0.594	0.578	0.586	0.555	0.542	0.552	0.493	0.519	0.482	0.551	0.719	0.641	0.626	0.592	0.585	0.566	0.557	0.565	0.571	0.566	0.555	0.538	0.703	0.667	0.661	0.606	0.587	0.578	0.578	0.553	0.534	0.526	0.538	0.534	0.686	0.592	0.613
380	0.536	0.555	0.558	0.538	0.558	0.551	0.515	0.547	0.532	0.538	0.69	0.612	0.595	0.578	0.585	0.553	0.539	0.55	0.493	0.519	0.48	0.55	0.72	0.643	0.627	0.591	0.582	0.564	0.556	0.564	0.569	0.563	0.553	0.537	0.704	0.669	0.661	0.596	0.586	0.576	0.576	0.551	0.531	0.524	0.535	0.536	0.687	0.593	0.612
390	0.536	0.555	0.556	0.537	0.563	0.551	0.513	0.544	0.529	0.539	0.691	0.613	0.594	0.575	0.583	0.551	0.537	0.548	0.491	0.517	0.479	0.55	0.723	0.646	0.626	0.59	0.582	0.561	0.553	0.561	0.566	0.56	0.55	0.538	0.706	0.671	0.661	0.591	0.583	0.573	0.574	0.549	0.529	0.521	0.533	0.533	0.689	0.593	0.61
400	0.533	0.555	0.556	0.535	0.555	0.548	0.511	0.542	0.527	0.537	0.692	0.613	0.592	0.575	0.581	0.549	0.536	0.546	0.49	0.515	0.477	0.55	0.725	0.647	0.626	0.588	0.579	0.559	0.551	0.558	0.563	0.557	0.548	0.538	0.708	0.673	0.66	0.589	0.581	0.571	0.571	0.547	0.526	0.52	0.53	0.533	0.692	0.594	0.608
410	0.534	0.555	0.555	0.534	0.556	0.547	0.509	0.541	0.525	0.537	0.694	0.615	0.591	0.573	0.58	0.547	0.532	0.544	0.488	0.514	0.475	0.549	0.727	0.648	0.626	0.586	0.577	0.557	0.548	0.557	0.56	0.555	0.545	0.538	0.712	0.674	0.661	0.588	0.579	0.568	0.569	0.544	0.525	0.517	0.528	0.534	0.694	0.594	0.606
420	0.534	0.555	0.555	0.532	0.554	0.546	0.507	0.537	0.522	0.537	0.697	0.615	0.588	0.572	0.577	0.544	0.53	0.541	0.488	0.514	0.474	0.548	0.729	0.65	0.625	0.584	0.574	0.554	0.546	0.552	0.557	0.552	0.542	0.535	0.712	0.676	0.659	0.586	0.577	0.566	0.566	0.542	0.523	0.515	0.525	0.532	0.696	0.595	0.603
430	0.532	0.554	0.556	0.532	0.551	0.544	0.505	0.535	0.52	0.537	0.696	0.616	0.587	0.57	0.577	0.543	0.529	0.539	0.487	0.512	0.473	0.548	0.731	0.652	0.624	0.584	0.572	0.552	0.544	0.551	0.554	0.549	0.539	0.537	0.714	0.677	0.658	0.583	0.574	0.564	0.564	0.539	0.52	0.513	0.523	0.532	0.695	0.595	0.601
440	0.53	0.553	0.554	0.53	0.55	0.542	0.503	0.533	0.519	0.535	0.697	0.616	0.587	0.57	0.574	0.54	0.528	0.537	0.486	0.511	0.47	0.548	0.733	0.654	0.625	0.582	0.572	0.549	0.542	0.549	0.551	0.546	0.536	0.537	0.714	0.678	0.658	0.581	0.571	0.561	0.561	0.537	0.518	0.511	0.52	0.532	0.697	0.594	0.599
450	0.529	0.553	0.555	0.529	0.548	0.541	0.501	0.531	0.516	0.534	0.697	0.618	0.585	0.569	0.573	0.539	0.525	0.535	0.485	0.51	0.469	0.548	0.734	0.656	0.623	0.581	0.569	0.548	0.54	0.545	0.548	0.543	0.533	0.537	0.715	0.68	0.658	0.58	0.569	0.558	0.559	0.535	0.516	0.508	0.518	0.53	0.698	0.594	0.597
460	0.529	0.553	0.553	0.528	0.548	0.539	0.499	0.528	0.514	0.534	0.698	0.619	0.583	0.567	0.571	0.537	0.522	0.532	0.484	0.509	0.467	0.546	0.737	0.656	0.622	0.579	0.567	0.546	0.538	0.543	0.545	0.54	0.531	0.535	0.717	0.681	0.657	0.578	0.568	0.556	0.556	0.532	0.514	0.507	0.516	0.528	0.699	0.594	0.596
470	0.527	0.552	0.553	0.527	0.546	0.537	0.498	0.526	0.512	0.535	0.7	0.619	0.581	0.566	0.569	0.534	0.52	0.53	0.483	0.508	0.466	0.546	0.738	0.657	0.622	0.578	0.566	0.543	0.535	0.541	0.541	0.537	0.528	0.535	0.718	0.682	0.656	0.576	0.565	0.554	0.554	0.53	0.512	0.504	0.513	0.529	0.699	0.594	0.592
480	0.528	0.552	0.553	0.525	0.546	0.537	0.496	0.524	0.509	0.536	0.701	0.62	0.582	0.565	0.568	0.533	0.518	0.528	0.482	0.507	0.465	0.546	0.737	0.659	0.621	0.577	0.563	0.541	0.533	0.539	0.539	0.534	0.525	0.536	0.719	0.683	0.656	0.574	0.563	0.552	0.551	0.528	0.51	0.503	0.511	0.527	0.701	0.594	0.591
490	0.526	0.553	0.552	0.524	0.544	0.535	0.494	0.522	0.507	0.534	0.702	0.62	0.58	0.564	0.566	0.531	0.518	0.526	0.482	0.507	0.462	0.543	0.74	0.662	0.621	0.576	0.561	0.539	0.531	0.536	0.535	0.53	0.522	0.533	0.718	0.684	0.655	0.573	0.561	0.55	0.549	0.526	0.508	0.5	0.509	0.525	0.701	0.595	0.589
500	0.526	0.551	0.552	0.523	0.542	0.532	0.493	0.521	0.506	0.531	0.702	0.621	0.577	0.562	0.564	0.529	0.514	0.524	0.481	0.506	0.461	0.544	0.741	0.663	0.621	0.575	0.559	0.537	0.53	0.535	0.532	0.528	0.519	0.535	0.72	0.685	0.655	0.57	0.559	0.547	0.547	0.523	0.505	0.498	0.507	0.525	0.702	0.596	0.586
510	0.524	0.55	0.551	0.522	0.542	0.531	0.491	0.518	0.503	0.533	0.703	0.622	0.576	0.561	0.562	0.526	0.512	0.522	0.481	0.505	0.46	0.543	0.742	0.664	0.621	0.573	0.558	0.536	0.526	0.531	0.529	0.524	0.516	0.533	0.72	0.687	0.654	0.57	0.556	0.545	0.544	0.521	0.503	0.496	0.504	0.524	0.704	0.595	0.584
520	0.523	0.55	0.55	0.521	0.539	0.531	0.489	0.516	0.501	0.533	0.704	0.622	0.574	0.561	0.561	0.525	0.511	0.52	0.479	0.503	0.458	0.543	0.745	0.667	0.619	0.571	0.556	0.533	0.524	0.529	0.525	0.521	0.514	0.535	0.723	0.689	0.655	0.567	0.555	0.543	0.542	0.519	0.501	0.494	0.502	0.523	0.705	0.595	0.582
530	0.522	0.549	0.55	0.521	0.539	0.529	0.488	0.515	0.499	0.53	0.705	0.623	0.571	0.558	0.558	0.523	0.509	0.518	0.479	0.503	0.457	0.542	0.747	0.668	0.619	0.571	0.554	0.531	0.522	0.527	0.523	0.518	0.51	0.532	0.725	0.689	0.653	0.565	0.552	0.541	0.54	0.517	0.499	0.493	0.499	0.522	0.707	0.595	0.58
540	0.521	0.549	0.55	0.519	0.538	0.527	0.486	0.513	0.497	0.53	0.706	0.623	0.571	0.558	0.557	0.522	0.507	0.515	0.477	0.501	0.455	0.541	0.749	0.669	0.619	0.57	0.553	0.53	0.52	0.525	0.52	0.516	0.507	0.533	0.727	0.69	0.653	0.564	0.551	0.539	0.538	0.515	0.498	0.491	0.498	0.521	0.707	0.594	0.578
550	0.521	0.548	0.548	0.518	0.537	0.526	0.484	0.51	0.495	0.53	0.706	0.623	0.568	0.556	0.555	0.519	0.505	0.513	0.477	0.501	0.453	0.54	0.749	0.671	0.618	0.569	0.558	0.528	0.518	0.523	0.517	0.512	0.504	0.531	0.728	0.69	0.653	0.562	0.548	0.537	0.536	0.513	0.495	0.489	0.495	0.519	0.708	0.594	0.576
560	0.522	0.548	0.548	0.517	0.536	0.524	0.483	0.509	0.492	0.53	0.708	0.624	0.567	0.556	0.554	0.518	0.504	0.511	0.476	0.5	0.451	0.541	0.752	0.672	0.618	0.568	0.55	0.526	0.516	0.521	0.514	0.51	0.502	0.531	0.73	0.692	0.653	0.56	0.546	0.535	0.535	0.511	0.493	0.487	0.494	0.52	0.707	0.595	0.575
570	0.52	0.549	0.547	0.516	0.535	0.524	0.481	0.506	0.49	0.528	0.709	0.624	0.565	0.555	0.553	0.517	0.502	0.51	0.476	0.499	0.45	0.541	0.753	0.674	0.617	0.566	0.548	0.525	0.514	0.518	0.511	0.507	0.499	0.531	0.729	0.692	0.651	0.559	0.544	0.533	0.532	0.509	0.492	0.485	0.491	0.519	0.708	0.595	0.572
580	0.518	0.547	0.547	0.515	0.534	0.522	0.48	0.504	0.488	0.528	0.709	0.625	0.565	0.554	0.552	0.515	0.5	0.508	0.475	0.498	0.449	0.54	0.755	0.676	0.618	0.565	0.545	0.523	0.513	0.516	0.509	0.505	0.496	0.529	0.73	0.693	0.652	0.558	0.541	0.532	0.531	0.507	0.49	0.483	0.489	0.517	0.709	0.594	0.572
590	0.518	0.547	0.546	0.514	0.532	0.52	0.478	0.503	0.486	0.526	0.709	0.625	0.564	0.552	0.55	0.513	0.499	0.506	0.474	0.497	0.447	0.539	0.754	0.678	0.616	0.564	0.545	0.522	0.51	0.514	0.507	0.502	0.493	0.529	0.731	0.693	0.649	0.555	0.54	0.53	0.528	0.506	0.488	0.481	0.487	0.518	0.709	0.594	0.568
600	0.517	0.547	0.547	0.513	0.532	0.519	0.477	0.501	0.484	0.527	0.711	0.627	0.562	0.552	0.548	0.512	0.496	0.504	0.474	0.496	0.445	0.54	0.754	0.679	0.616	0.563	0.543	0.52	0.508	0.512	0.504	0.5	0.491	0.528	0.732	0.694	0.649	0.553	0.538	0.528	0.527	0.504	0.486	0.48	0.485	0.516	0.709	0.595	0.567
610	0.517	0.547	0.545	0.512	0.53	0.518	0.475	0.499	0.482	0.526	0.712	0.626	0.561	0.551	0.547	0.509	0.495	0.502	0.473	0.495	0.443	0.538	0.75	0.679	0.616	0.562	0.541	0.518	0.506	0.51	0.502	0.498	0.488	0.526	0.731	0.695	0.647	0.551	0.535	0.527	0.525	0.502	0.485	0.478	0.483	0.514	0.708	0.594	0.564
620	0.515	0.546	0.544	0.511	0.528	0.517	0.473	0.496	0.48	0.526	0.713	0.627	0.56	0.551	0.545	0.508	0.493	0.499	0.471	0.494	0.442	0.537	0.751	0.682	0.616	0.56	0.539	0.516	0.504	0.507	0.499	0.496	0.486	0.525	0.731	0.696	0.645	0.549	0.532	0.524	0.522	0.499	0.483	0.476	0.481	0.513	0.708	0.595	0.561
630	0.517	0.545	0.544	0.51	0.528	0.515	0.472	0.495	0.478	0.526	0.713	0.627	0.557	0.549	0.544	0.507	0.492	0.498	0.471	0.494	0.441	0.538	0.75	0.684	0.616	0.558	0.538	0.515	0.502	0.506	0.498	0.494	0.484	0.527	0.732	0.696	0.644	0.547	0.529	0.523	0.521	0.498	0.482	0.475	0.479	0.514	0.71	0.594	0.559
640	0.512	0.546	0.544	0.509	0.528	0.513	0.47	0.493	0.477	0.526	0.714	0.627	0.558	0.547	0.541	0.504	0.489	0.496	0.47	0.493	0.439	0.538	0.75	0.682	0.616	0.557	0.535	0.514	0.501	0.503	0.496	0.492	0.482	0.526	0.733	0.697	0.643	0.546	0.527	0.521	0.519	0.496	0.48	0.473	0.477	0.513	0.71	0.594	0.557
650	0.511	0.544	0.543	0.508	0.526	0.512	0.469	0.492	0.475	0.525	0.715	0.627	0.556	0.547	0.54	0.504	0.488	0.494	0.469	0.492	0.437	0.538	0.751	0.684	0.614	0.556	0.534	0.512	0.498	0.502	0.494	0.49	0.48	0.525	0.733	0.697	0.642	0.544	0.525	0.519	0.517	0.494	0.479	0.471	0.475	0.513	0.711	0.594	0.555
660	0.511	0.544	0.542	0.507	0.524	0.51	0.466	0.489	0.473	0.524	0.713	0.63	0.556	0.546	0.539	0.502	0.486	0.491	0.469	0.491	0.435	0.537	0.752	0.685	0.615	0.554	0.532	0.51	0.496	0.499	0.492	0.488	0.478	0.523	0.732	0.699	0.642	0.542	0.522	0.517	0.515	0.492	0.477	0.47	0.473	0.511	0.709	0.593	0.553
670	0.509	0.544	0.542	0.506	0.524	0.509	0.465	0.487	0.471	0.523	0.714	0.628	0.554	0.545	0.538	0.501	0.484	0.489	0.468	0.489	0.434	0.537	0.753	0.687	0.614	0.553	0.53	0.509	0.494	0.498	0.49	0.487	0.476	0.523	0.732	0.7	0.639	0.54	0.52	0.516	0.513	0.49	0.476	0.468	0.471	0.511	0.71	0.594	0.549
680	0.51	0.543	0.541	0.506	0.523	0.507	0.463	0.486	0.469	0.523	0.715	0.63	0.555	0.545	0.536	0.5	0.481	0.488	0.467	0.489	0.432	0.537	0.755	0.689	0.614	0.551	0.528	0.507	0.491	0.496	0.489	0.485	0.474	0.522	0.733	0.699	0.64	0.538	0.517	0.514	0.511	0.488	0.475	0.467	0.469	0.51	0.709	0.594	0.547
690	0.507	0.543	0.54	0.504	0.521	0.506	0.462	0.484	0.467	0.522	0.715	0.63	0.552	0.543	0.534	0.497	0.48	0.486	0.466	0.487	0.431	0.536	0.756	0.69	0.614	0.55	0.526	0.506	0.49	0.494	0.487	0.483	0.471	0.522	0.734	0.7	0.637	0.536	0.514	0.512	0.509	0.486	0.473	0.466	0.467	0.507	0.709	0.594	0.544
700	0.507	0.543	0.539	0.504	0.52	0.504	0.46	0.482	0.476	0.52	0.715	0.63	0.551	0.541	0.534	0.496	0.478	0.484	0.465	0.487	0.429	0.534	0.756	0.692	0.613	0.548	0.523	0.504	0.488	0.491	0.486	0.482	0.47	0.521	0.734	0.699	0.635	0.534	0.512	0.51	0.507	0.485	0.472	0.464	0.466	0.507	0.71	0.593	0.54
710	0.505	0.542	0.54	0.507	0.52	0.501	0.459	0.48	0.465	0.521	0.715	0.631	0.553	0.541	0.534	0.495	0.477	0.483	0.465	0.486	0.427	0.534	0.756	0.692	0.612	0.547	0.522	0.502	0.487	0.49	0.484	0.48	0.468	0.519	0.733	0.699	0.634	0.533	0.509	0.508	0.505	0.483	0.47	0.462	0.463	0.505	0.712	0.593	0.537
720	0.508	0.542	0.539	0.503	0.518	0.501	0.457	0.479	0.463	0.521	0.714	0.632	0.55	0.54	0.528	0.494	0.476	0.481	0.463	0.485	0.426	0.532	0.753	0.693	0.612	0.546	0.52	0.501	0.485	0.488	0.483	0.479	0.466	0.518	0.729	0.7	0.632	0.53	0.507	0.506	0.503	0.481	0.469	0.461	0.462	0.506	0.711	0.592	0.535
730	0.505	0.541	0.537	0.501	0.516	0.5	0.455	0.477	0.461	0.521	0.715	0.633	0.549	0.538	0.527	0.492	0.473	0.479	0.463	0.483	0.423	0.534	0.752	0.692	0.61	0.543	0.517	0.499	0.482	0.486	0.481	0.477	0.463	0.52	0.731	0.699	0.63	0.528	0.504	0.505	0.501	0.479	0.467	0.459	0.46	0.506	0.71	0.592	0.531
740	0.503	0.541	0.539	0.501	0.516	0.497	0.454	0.475	0.46	0.518	0.717	0.633	0.548	0.537	0.525	0.491	0.471	0.477	0.462	0.484	0.422	0.532	0.752	0.693	0.609	0.541	0.514	0.497	0.481	0.484	0.481	0.476	0.462	0.516	0.731	0.698	0.63	0.526	0.502	0.503	0.5	0.478	0.465	0.458	0.458	0.505	0.709	0.592	0.529
750	0.502	0.54	0.538	0.499	0.514	0.495	0.452	0.473	0.459	0.518	0.716	0.634	0.547	0.536	0.523	0.489	0.469	0.475	0.461	0.483	0.42	0.531	0.752	0.694	0.607	0.54	0.511	0.495	0.479	0.483	0.479	0.474	0.46	0.515	0.731	0.698	0.627	0.523	0.499	0.5	0.498	0.475	0.464	0.456	0.456	0.502	0.71	0.591	0.525
760	0.502	0.541	0.537	0.499	0.512	0.492	0.45	0.472	0.457	0.517	0.717	0.634	0.547	0.534	0.525	0.488	0.468	0.473	0.46	0.481	0.419	0.531	0.749	0.695	0.607	0.538	0.51	0.494	0.477	0.481	0.478	0.473	0.458	0.513	0.732	0.696	0.624	0.521	0.497	0.499	0.496	0.473	0.462	0.455	0.454	0.501	0.711	0.591	0.522
770	0.5	0.54	0.535	0.498	0.51	0.495	0.449	0.47	0.456	0.517	0.718	0.632	0.547	0.532	0.521	0.487	0.467	0.472	0.459	0.48	0.417	0.529	0.75	0.694	0.604	0.536	0.507	0.493	0.476	0.479	0.477	0.472	0.456	0.515	0.733	0.697	0.622	0.517	0.495	0.497	0.494	0.472	0.461	0.453	0.452	0.501	0.71	0.59	0.52
780	0.498	0.539	0.535	0.496	0.511	0.489	0.447	0.469	0.454	0.515	0.717	0.632	0.545	0.531	0.518	0.485	0.465	0.47	0.459	0.479	0.415	0.529	0.748	0.695	0.604	0.534	0.505	0.492	0.474	0.478	0.475	0.47	0.454	0.512	0.735	0.697	0.622	0.515	0.492	0.495	0.492	0.47	0.46	0.452	0.45	0.499	0.711	0.592	0.517
790	0.497	0.538	0.533	0.498	0.507	0.488	0.445	0.467	0.454	0.513	0.718	0.632	0.545	0.528	0.514	0.484	0.463	0.469	0.456	0.477	0.412	0.525	0.747	0.691	0.602	0.533	0.502	0.489	0.472	0.477	0.474	0.469	0.453	0.511	0.734	0.694	0.617	0.512	0.49	0.493	0.49	0.469	0.458	0.451	0.448	0.499	0.711	0.59	0.514
800	0.495	0.537	0.531	0.493	0.505	0.485	0.444	0.466	0.458	0.513	0.717	0.633	0.542	0.526	0.515	0.482	0.461	0.467	0.455	0.475	0.411	0.523	0.747	0.692	0.6	0.53	0.499	0.487	0.471	0.475	0.473	0.468	0.451	0.512	0.736	0.695	0.616	0.508	0.489	0.491	0.489	0.467	0.457	0.448	0.446	0.498	0.711	0.59	0.512
810	0.492	0.537	0.531	0.492	0.504	0.482	0.442	0.465	0.467	0.511	0.717	0.634	0.54	0.524	0.51	0.48	0.46	0.466	0.455	0.473	0.41	0.522	0.748	0.694	0.598	0.528	0.498	0.486	0.47	0.473	0.472	0.467	0.45	0.509	0.736	0.695	0.613	0.505	0.486	0.49	0.487	0.466	0.455	0.447	0.445	0.497	0.711	0.589	0.51
820	0.492	0.536	0.53	0.491	0.503	0.482	0.441	0.464	0.451	0.511	0.717	0.634	0.538	0.523	0.507	0.479	0.46	0.465	0.454	0.472	0.408	0.521	0.748	0.694	0.597	0.525	0.495	0.484	0.468	0.472	0.471	0.466	0.448	0.509	0.738	0.695	0.611	0.503	0.485	0.489	0.486	0.464	0.453	0.446	0.443	0.497	0.711	0.591	0.509
830	0.49	0.535	0.528	0.489	0.5	0.48	0.44	0.463	0.454	0.509	0.719	0.634	0.538	0.522	0.507	0.478	0.457	0.464	0.453	0.471	0.407	0.52	0.749	0.694	0.594	0.523	0.492	0.483	0.467	0.471	0.47	0.465	0.446	0.509	0.737	0.695	0.606	0.5	0.483	0.487	0.484	0.463	0.452	0.445	0.441	0.495	0.713	0.59	0.506
840	0.492	0.533	0.526	0.488	0.498	0.48	0.438	0.461	0.448	0.508	0.719	0.634	0.535	0.519	0.503	0.476	0.456	0.462	0.452	0.47	0.404	0.518	0.75	0.694	0.592	0.519	0.49	0.481	0.465	0.47	0.469	0.464	0.445	0.507	0.737	0.694	0.603	0.497	0.482	0.485	0.483	0.462	0.45	0.443	0.439	0.494	0.713	0.589	0.505
850	0.488	0.533	0.526	0.487	0.496	0.477	0.437	0.46	0.448	0.507	0.718	0.634	0.533	0.517	0.5	0.475	0.455	0.461	0.451	0.469	0.403	0.518	0.75	0.694	0.59	0.518	0.489	0.48	0.465	0.468	0.469	0.463	0.443	0.506	0.737	0.687	0.6	0.495	0.48	0.483	0.482	0.46	0.45	0.442	0.438	0.495	0.713	0.589	0.503
860	0.486	0.532	0.524	0.485	0.493	0.476	0.435	0.459	0.455	0.506	0.719	0.633	0.532	0.515	0.498	0.473	0.454	0.46	0.45	0.468	0.401	0.516	0.746	0.695	0.588	0.516	0.488	0.478	0.463	0.468	0.468	0.462	0.442	0.505	0.737	0.689	0.597	0.492	0.479	0.482	0.48	0.459	0.448	0.441	0.436	0.493	0.714	0.588	0.503
870	0.485	0.531	0.523	0.483	0.492	0.474	0.434	0.458	0.446	0.505	0.719	0.633	0.53	0.513	0.495	0.471	0.453	0.458	0.449	0.467	0.4	0.515	0.747	0.694	0.587	0.511	0.486	0.476	0.462	0.466	0.467	0.461	0.44	0.503	0.738	0.689	0.595	0.491	0.477	0.481	0.479	0.458	0.447	0.439	0.434	0.492	0.715	0.589	0.5
880	0.484	0.531	0.524	0.481	0.489	0.472	0.433	0.457	0.445	0.504	0.719	0.633	0.528	0.511	0.493	0.47	0.452	0.458	0.448	0.465	0.398	0.514	0.748	0.695	0.584	0.509	0.484	0.475	0.462	0.466	0.466	0.461	0.439	0.504	0.738	0.69	0.592	0.489	0.476	0.479	0.478	0.457	0.445	0.438	0.433	0.491	0.716	0.589	0.501
890	0.482	0.529	0.521	0.48	0.487	0.471	0.432	0.456	0.46	0.503	0.72	0.632	0.527	0.509	0.492	0.469	0.451	0.456	0.447	0.465	0.396	0.513	0.748	0.695	0.581	0.504	0.483	0.474	0.46	0.465	0.465	0.46	0.437	0.505	0.738	0.689	0.589	0.487	0.475	0.477	0.476	0.455	0.444	0.437	0.43	0.491	0.716	0.588	0.498
900	0.481	0.528	0.522	0.48	0.485	0.469	0.431	0.454	0.443	0.501	0.718	0.633	0.524	0.505	0.488	0.468	0.449	0.455	0.446	0.463	0.395	0.514	0.744	0.696	0.578	0.501	0.481	0.472	0.459	0.463	0.465	0.459	0.436	0.501	0.736	0.688	0.587	0.485	0.475	0.476	0.475	0.454	0.443	0.436	0.429	0.49	0.716	0.589	0.497
[truncated: 280 more columns]

## Sheet: fluorescence
replicate	1	2	3	1	2	3	1	2	3	1	2	3	1	2	3	1	2	3	1	2	3	1	2	3	1	2	3	1	2	3	1	2	3	1	2	3	1	2	3	1	2	3	1	2	3	1	2	3	1
sensor	tetR	tetR	tetR	ttgR	ttgR	ttgR	ttgR	ttgR	ttgR	tetR	tetR	tetR	ttgR	ttgR	ttgR	ttgR	ttgR	ttgR	tetR	tetR	tetR	tetR	tetR	tetR	ttgR	ttgR	ttgR	ttgR	ttgR	ttgR	ttgR	ttgR	ttgR	tetR	tetR	tetR	ttgR	ttgR	ttgR	ttgR	ttgR	ttgR	ttgR	ttgR	ttgR	tetR	tetR	tetR	ttgR
origin	SC101	SC101	SC101	pUC	pUC	pUC	SC101	SC101	SC101	SC101	SC101	SC101	pUC	pUC	pUC	SC101	SC101	SC101	SC101	SC101	SC101	SC101	SC101	SC101	pUC	pUC	pUC	SC101	SC101	SC101	pUC	pUC	pUC	SC101	SC101	SC101	pUC	pUC	pUC	SC101	SC101	SC101	SC101	SC101	SC101	SC101	SC101	SC101	pUC
induction	430nM	430nM	430nM	9000uM	9000uM	9000uM	9000uM	9000uM	9000uM	210nM	210nM	210nM	3000uM	3000uM	3000uM	3000uM	3000uM	3000uM	0	0	0	110nM	110nM	110nM	1000uM	1000uM	1000uM	1000uM	1000uM	1000uM	0	0	0	53nM	53nM	53nM	330uM	330uM	330uM	330uM	330uM	330uM	0	0	0	27nM	27nM	27nM	110uM
10	88	87	90	85	87	87	113	116	115	87	92	91	94	92	94	122	118	122	86	89	87	91	91	89	94	95	95	124	123	124	99	97	98	90	91	89	100	100	102	132	137	131	123	121	126	88	90	89	102
20	95	93	93	102	106	105	114	117	117	94	96	93	108	104	108	121	119	124	84	88	84	93	94	91	108	108	109	127	124	126	98	96	98	91	92	91	101	101	103	132	138	131	123	120	124	88	89	88	100
30	119	116	116	170	174	172	120	125	125	116	117	114	155	152	164	130	126	131	84	87	84	111	112	109	162	155	159	135	132	133	98	95	97	104	104	100	109	109	109	139	143	133	124	122	128	90	92	89	101
40	161	158	159	277	281	277	132	138	137	157	157	154	232	229	254	145	140	146	84	86	84	146	149	143	252	238	246	148	146	148	98	97	97	127	125	121	121	124	121	150	154	141	125	124	129	95	94	93	103
50	216	211	212	386	392	388	146	152	151	209	210	206	313	308	347	161	156	162	83	87	85	189	195	188	346	321	336	166	163	163	99	97	99	155	154	147	134	140	134	164	166	154	128	127	131	98	97	96	107
60	273	269	269	481	487	479	161	166	166	265	266	262	380	374	423	176	171	177	83	86	84	234	245	236	426	394	413	181	178	179	99	98	99	184	184	173	146	153	144	176	176	163	129	127	133	101	100	98	110
70	330	324	326	555	559	554	172	180	178	319	320	315	431	425	483	189	183	190	84	87	85	278	292	283	489	449	472	195	192	192	100	100	99	208	209	195	154	163	152	185	183	170	130	128	134	103	101	99	113
80	383	378	379	612	619	610	184	191	189	371	371	367	472	461	528	198	193	198	85	87	85	317	337	324	533	490	515	205	202	202	101	99	100	231	230	214	162	171	159	192	188	176	131	128	135	104	101	99	116
90	435	431	432	655	662	653	192	200	198	419	422	415	499	487	559	206	202	206	84	88	85	352	378	363	570	521	548	213	211	210	102	100	101	246	246	226	168	178	164	197	191	178	132	129	135	104	102	101	117
100	487	481	481	689	697	689	198	208	206	468	470	462	519	505	582	211	207	212	84	88	85	385	417	400	593	541	571	219	216	216	101	100	101	259	258	236	171	183	168	200	193	180	133	130	136	105	102	100	118
110	535	531	528	718	725	716	204	215	212	512	516	504	534	519	600	215	212	217	85	88	85	414	450	433	612	559	590	224	221	221	103	101	101	268	267	244	175	186	171	202	194	182	132	130	137	105	103	100	119
120	582	577	575	742	751	740	210	219	216	556	559	547	544	528	613	219	217	221	85	88	86	438	483	464	626	568	601	228	225	226	102	100	102	276	273	248	177	189	173	205	194	183	133	130	137	105	103	101	121
130	627	623	620	761	774	760	214	225	220	596	599	586	553	536	622	222	219	223	86	89	85	461	512	491	636	579	612	230	228	227	103	102	103	279	278	250	180	190	174	205	195	184	134	131	137	105	102	101	121
140	669	665	660	778	792	780	217	228	223	631	634	622	560	541	629	224	222	226	85	89	87	478	533	512	644	584	619	232	231	230	104	102	103	281	280	250	182	193	176	206	195	184	134	132	137	105	102	100	122
150	704	702	695	794	809	797	220	232	226	660	668	654	563	545	633	225	224	227	86	89	86	491	553	533	650	588	624	235	232	231	104	103	104	280	279	250	183	195	178	206	194	184	134	132	137	106	103	101	123
160	739	735	728	807	825	811	221	235	231	688	694	680	568	547	638	227	226	227	86	89	86	500	569	550	654	591	629	236	233	233	105	103	104	281	277	249	183	195	178	206	194	185	134	132	138	105	102	101	123
170	768	766	758	825	840	828	224	237	234	711	719	703	571	550	641	227	226	230	86	89	86	507	580	559	657	595	630	236	233	233	105	104	104	278	276	247	184	196	178	206	195	183	134	132	139	105	103	101	123
180	796	793	784	837	861	842	226	239	235	735	743	724	573	552	643	229	227	230	86	89	86	510	590	571	662	598	633	238	234	233	105	102	104	276	275	245	185	196	180	207	194	184	134	134	139	105	103	101	125
190	821	819	808	855	874	856	228	241	236	754	761	743	576	555	646	228	228	229	86	90	86	512	597	579	664	601	638	237	235	233	105	103	104	276	273	243	186	196	180	205	193	185	135	133	140	104	103	102	125
200	842	841	832	874	891	875	230	242	239	770	779	763	579	556	648	229	229	230	86	90	87	513	604	585	667	599	639	237	235	234	105	104	104	273	271	241	186	197	180	205	193	184	135	133	139	105	103	101	124
210	864	865	852	884	902	888	230	244	239	785	797	778	581	556	651	229	229	231	86	89	86	514	605	592	671	604	646	239	236	234	105	104	104	272	270	241	186	199	180	206	194	185	135	132	139	105	102	101	124
220	884	888	876	901	917	895	230	245	241	802	815	796	582	559	653	229	228	232	87	90	86	513	612	597	672	604	645	239	236	235	105	103	105	272	269	241	186	197	180	204	193	184	134	133	139	106	103	101	124
230	906	905	893	909	930	906	232	245	241	817	829	810	584	560	655	229	229	230	86	89	87	514	616	601	672	606	649	239	236	235	106	104	105	269	269	239	185	196	180	205	193	184	135	132	139	105	102	101	124
240	920	923	910	923	938	922	234	245	242	827	843	822	586	561	656	229	229	230	86	89	87	513	617	604	677	607	651	238	235	234	106	104	105	269	267	238	186	197	180	205	192	183	135	133	140	105	102	101	125
250	932	935	923	926	941	927	235	247	241	835	852	832	589	562	657	229	229	230	86	90	87	511	617	605	678	607	652	238	237	235	104	104	105	268	266	238	185	196	181	203	193	183	134	133	139	106	103	101	124
260	945	948	936	930	951	928	237	245	243	842	861	840	589	561	659	229	230	231	87	89	86	510	620	607	679	608	656	238	236	234	106	103	106	268	266	236	185	196	181	204	192	183	134	131	138	105	104	101	124
270	956	959	945	938	955	939	235	247	242	849	867	846	590	563	661	227	230	230	88	90	87	509	618	607	679	609	656	238	236	234	105	104	106	266	265	236	184	196	180	204	192	183	135	132	139	106	103	101	124
280	964	968	954	944	958	938	235	247	243	852	874	851	590	564	662	228	229	230	87	90	88	507	618	608	681	609	658	238	236	234	105	103	105	265	264	236	185	197	180	204	191	183	134	133	138	106	103	102	124
290	971	973	960	948	966	946	235	248	242	858	878	859	590	563	661	227	229	230	87	90	87	505	616	610	681	610	658	237	236	234	106	105	105	264	264	235	185	196	181	204	192	183	135	132	139	106	104	102	126
300	978	982	967	948	970	946	232	246	242	862	883	862	591	563	663	227	228	231	87	90	87	503	616	608	681	609	661	237	235	234	106	105	105	263	262	234	185	196	181	204	192	182	134	132	138	107	103	102	124
310	984	990	976	951	969	948	233	245	243	865	888	865	592	561	661	227	228	230	88	91	88	503	613	607	682	608	660	236	235	233	106	104	106	262	262	234	185	196	180	203	192	183	134	131	138	108	104	103	124
320	989	994	982	956	971	954	233	246	244	869	892	869	590	565	661	227	228	229	88	91	88	500	611	606	679	608	661	237	234	234	106	105	106	262	260	233	185	195	181	202	192	183	134	132	138	107	105	102	125
330	996	1003	986	961	975	948	232	246	243	872	895	871	591	562	661	227	227	229	87	91	88	498	609	604	681	608	661	236	236	234	107	105	105	261	261	234	184	196	181	202	192	182	134	131	138	107	105	103	125
340	1002	1008	991	957	978	955	232	245	243	874	900	875	591	563	661	226	227	230	88	91	88	497	608	604	682	608	659	236	235	233	106	104	105	260	259	233	184	195	181	202	192	182	134	132	138	108	105	103	124
350	1004	1012	997	965	974	951	231	246	242	876	899	876	590	561	660	225	228	229	88	92	89	495	607	602	680	606	660	236	234	234	105	105	106	261	259	232	185	194	180	202	190	182	134	132	138	108	104	102	125
360	1010	1018	1002	965	978	953	231	245	243	877	900	879	589	560	657	225	227	229	89	92	89	494	606	603	680	607	661	236	234	233	105	105	105	260	261	231	184	195	181	202	190	181	133	132	137	108	106	103	124
370	1010	1018	1007	965	984	955	231	245	243	879	905	882	589	560	659	226	227	228	88	93	89	493	603	599	678	605	660	236	234	233	107	105	105	259	259	232	186	196	180	202	190	182	133	132	138	107	105	103	124
380	1019	1026	1011	964	979	959	230	245	243	881	908	881	589	560	657	225	227	228	90	92	89	492	604	599	679	603	659	235	234	232	106	104	105	259	258	231	184	196	181	203	190	181	133	132	137	109	105	103	124
390	1023	1030	1013	964	979	953	230	245	242	883	909	883	589	559	658	224	227	229	89	92	90	492	600	600	679	603	658	234	233	233	107	105	106	258	257	231	184	194	181	201	190	182	134	132	138	108	107	104	125
400	1027	1036	1016	960	977	956	230	244	242	881	909	885	590	558	657	224	227	228	88	92	89	489	600	599	679	601	659	234	233	232	106	105	106	259	259	231	184	195	181	201	190	181	134	132	138	109	106	103	125
410	1029	1038	1023	967	981	955	230	244	242	883	913	886	587	557	657	224	227	228	90	93	89	489	599	596	677	601	658	233	233	232	106	105	107	258	257	230	184	194	180	201	191	180	134	132	137	108	106	104	125
420	1030	1042	1026	957	981	961	229	244	242	885	914	888	586	557	654	224	226	228	89	93	90	488	600	596	676	600	659	234	233	232	106	105	106	257	258	231	185	195	180	200	189	181	134	131	138	109	106	104	125
430	1031	1043	1027	961	983	959	229	244	242	887	911	890	587	557	654	223	226	227	90	93	90	486	597	594	675	599	658	233	233	231	106	105	106	257	257	229	184	193	180	201	190	180	134	131	137	110	107	104	125
440	1036	1047	1032	967	984	957	229	243	242	887	914	889	586	556	653	224	226	227	90	93	90	486	595	592	675	598	656	234	234	232	107	105	106	257	257	232	184	194	181	200	189	181	133	131	137	109	107	104	125
450	1037	1050	1034	963	980	953	228	243	239	887	916	892	585	554	651	223	226	227	90	93	90	484	594	593	675	599	657	233	232	231	107	105	105	256	256	231	185	194	181	200	188	180	134	133	138	109	107	105	125
460	1039	1052	1035	960	982	955	228	243	241	886	914	891	585	553	652	223	226	226	89	93	90	484	593	592	674	598	656	233	233	231	106	106	106	257	256	231	185	195	180	199	189	180	133	131	136	110	108	104	124
470	1045	1055	1039	961	980	958	227	242	239	888	916	892	584	554	650	222	225	227	90	94	90	483	593	589	673	598	655	233	231	231	106	105	107	254	255	230	184	193	180	199	188	181	133	132	137	109	107	105	125
480	1040	1055	1042	964	977	954	228	243	241	888	916	893	584	553	650	223	225	226	90	93	90	481	592	589	673	596	654	233	232	229	108	105	107	255	257	230	184	193	180	199	188	179	133	132	138	109	107	105	125
490	1046	1060	1044	959	977	952	228	242	241	886	918	894	584	551	650	221	225	226	89	94	90	480	591	589	672	594	655	232	231	230	107	106	105	255	255	231	184	193	180	199	187	179	133	131	137	109	108	105	125
500	1051	1061	1046	953	978	953	227	242	239	887	917	893	583	551	648	221	225	225	90	95	91	479	589	587	671	595	653	232	231	229	106	105	105	254	255	228	185	193	180	198	187	179	133	132	138	110	108	105	125
510	1050	1065	1050	958	977	957	228	242	238	888	920	896	582	551	647	220	224	226	91	94	91	478	589	586	670	593	653	231	231	229	107	105	106	253	256	229	184	194	180	197	187	179	133	132	136	111	108	105	125
520	1051	1064	1051	962	979	957	227	242	240	888	919	895	582	549	648	221	224	226	91	94	91	477	588	585	667	593	653	231	230	228	106	105	106	254	254	229	184	193	180	198	188	178	133	132	136	111	108	105	125
530	1051	1069	1054	962	979	955	226	242	239	888	921	894	581	549	648	220	224	225	91	94	91	476	586	584	667	591	654	231	230	229	106	105	106	253	254	230	184	194	179	198	186	178	133	131	137	110	108	106	125
540	1053	1071	1054	956	970	950	226	241	238	888	918	895	580	548	647	220	223	225	92	95	91	476	587	585	668	592	652	231	229	229	107	105	106	253	253	229	184	194	180	197	187	178	132	132	136	111	108	106	126
550	1056	1071	1056	953	973	954	225	241	238	886	918	895	581	547	646	221	224	224	91	94	91	475	584	582	664	590	655	230	229	228	107	105	106	252	253	229	185	194	179	197	186	179	133	131	136	111	109	106	125
560	1054	1074	1058	954	974	951	225	241	239	886	920	895	580	547	646	220	223	224	92	94	91	473	585	581	666	590	652	230	230	226	106	106	107	252	253	230	185	194	180	198	187	178	132	132	136	111	109	106	125
570	1056	1076	1057	951	973	948	226	240	239	885	920	894	579	546	645	219	223	224	92	95	91	471	583	582	664	589	652	231	229	227	107	105	107	253	252	229	184	194	180	197	187	178	132	131	137	112	109	106	125
580	1058	1076	1059	950	972	953	225	241	237	883	918	897	578	546	644	219	223	224	91	95	92	471	582	579	664	589	653	229	229	227	107	106	106	252	254	229	184	194	180	196	186	178	133	131	137	111	109	106	125
590	1065	1075	1061	955	975	954	225	240	238	885	918	895	578	545	645	218	222	223	92	95	92	468	582	578	663	588	652	229	230	227	106	105	106	253	253	229	184	194	179	197	186	178	132	131	137	112	110	107	126
600	1065	1078	1062	947	971	950	225	239	237	883	921	894	577	543	643	219	221	224	91	95	91	469	581	579	662	587	649	229	229	228	107	105	106	251	252	227	184	194	179	196	186	177	133	130	136	111	109	107	125
610	1065	1081	1065	952	968	949	223	240	236	881	918	894	576	543	643	218	222	223	91	95	92	467	577	579	662	588	651	228	227	228	107	107	106	250	252	230	185	194	179	197	186	178	132	131	137	112	110	107	126
620	1057	1080	1062	945	970	952	224	239	236	881	917	893	577	543	643	218	221	223	91	96	92	466	576	575	661	587	651	229	228	227	107	105	107	253	252	227	185	193	178	196	186	177	132	132	136	112	110	107	125
630	1064	1082	1066	942	970	947	223	239	236	879	916	892	576	543	644	219	221	222	92	96	92	466	575	572	660	587	650	229	228	227	107	106	106	252	253	228	184	193	178	196	185	177	132	131	136	111	110	107	125
640	1055	1080	1064	943	969	950	223	238	238	879	915	892	575	542	643	217	220	222	92	95	92	464	572	571	660	587	648	228	228	226	107	107	106	252	253	229	184	193	178	196	186	177	133	131	137	112	111	107	125
650	1062	1084	1067	940	972	951	224	238	235	878	913	891	574	540	645	217	220	222	91	95	92	462	573	570	658	586	650	229	228	227	107	105	107	252	253	229	185	193	179	195	186	177	132	130	136	113	110	107	125
660	1061	1083	1065	939	964	948	223	238	235	875	916	891	573	540	644	216	220	222	92	96	92	463	570	568	659	585	649	228	227	225	107	105	107	252	253	230	185	192	179	195	185	176	132	131	137	113	110	108	125
670	1063	1084	1066	940	965	951	223	238	235	873	915	888	573	540	645	217	220	221	92	95	91	462	569	569	656	585	649	228	228	225	107	106	106	251	254	230	183	193	178	195	185	176	133	132	136	114	111	107	126
680	1068	1083	1064	937	965	948	222	238	236	874	912	887	573	540	642	216	220	221	92	96	91	461	570	571	655	585	648	228	228	225	107	105	107	251	255	230	184	193	177	196	186	176	133	131	136	114	110	108	125
690	1066	1086	1066	936	964	946	223	238	236	871	911	885	571	539	641	216	219	222	92	95	92	462	569	568	657	585	648	228	226	225	108	107	107	253	253	231	184	193	178	195	185	176	133	131	135	113	111	108	125
700	1062	1083	1065	937	965	947	221	237	235	868	909	883	571	540	644	216	219	220	92	96	92	461	569	570	656	585	646	228	225	224	107	105	107	251	254	229	184	193	178	196	184	176	132	130	135	113	111	108	126
710	1058	1084	1065	935	965	948	221	235	235	868	909	883	568	539	645	215	219	221	93	96	92	461	567	570	655	587	647	227	226	225	107	106	107	252	254	230	184	193	177	195	184	176	132	132	136	113	111	108	125
720	1057	1085	1063	937	967	946	222	235	235	866	906	881	568	538	643	215	219	220	93	96	92	460	567	573	655	587	646	227	226	224	107	107	106	252	254	229	184	192	177	195	185	176	132	131	135	114	112	108	126
730	1056	1084	1065	935	967	948	221	235	236	867	905	881	569	538	643	215	218	220	92	96	92	461	568	572	654	586	644	227	224	225	108	106	106	253	254	229	184	191	178	194	184	177	133	131	135	114	112	109	126
740	1054	1084	1069	935	963	945	222	236	236	867	905	881	568	538	643	216	219	219	93	95	92	461	568	571	654	585	647	227	226	223	108	106	106	253	253	230	184	193	177	195	184	176	133	131	135	114	112	109	125
750	1065	1086	1068	936	967	945	221	234	234	868	906	883	569	537	643	215	218	221	93	97	92	460	568	572	655	586	645	226	226	224	107	107	107	252	254	231	184	192	178	196	184	176	132	131	135	114	111	108	125
760	1066	1088	1070	935	964	944	221	235	235	869	906	884	568	538	642	215	218	219	93	97	92	460	568	570	655	585	644	226	225	224	107	107	107	252	254	231	184	192	176	194	184	175	132	131	135	114	111	109	126
770	1066	1089	1073	933	967	945	220	234	233	866	906	887	568	539	643	214	219	218	93	97	92	460	566	570	654	585	643	227	225	224	108	107	107	251	254	231	184	192	176	195	184	175	132	130	136	114	112	109	126
780	1058	1092	1073	936	968	941	219	235	235	865	906	884	567	537	640	216	218	220	92	96	92	460	568	569	655	584	642	226	223	223	107	107	108	253	255	232	184	193	178	194	184	175	132	131	135	114	112	109	125
790	1055	1093	1072	939	965	942	220	234	234	870	907	884	568	538	641	215	216	218	93	96	92	460	568	572	655	585	641	225	224	223	108	106	107	253	255	229	183	192	177	194	183	175	132	132	135	115	112	109	126
800	1054	1096	1074	935	968	939	219	233	234	866	905	884	567	539	641	214	216	218	92	96	92	459	566	572	655	585	640	227	224	222	108	106	107	253	254	231	184	192	176	194	184	175	134	131	134	114	112	110	126
810	1049	1094	1073	943	965	945	219	233	234	865	909	886	567	538	639	215	217	220	92	96	91	457	567	570	655	582	640	225	224	222	108	107	107	252	255	231	183	191	177	194	184	175	133	132	133	115	113	110	125
820	1049	1095	1075	940	968	940	219	233	234	865	910	885	568	540	638	214	217	218	93	96	91	459	564	569	656	583	641	225	224	221	107	107	107	253	256	231	184	190	177	193	183	176	132	131	135	115	112	110	125
830	1046	1095	1072	940	967	938	219	232	234	862	908	883	568	538	638	214	216	218	92	97	92	458	568	568	655	583	640	225	224	221	108	107	107	252	256	231	184	192	176	194	183	175	132	131	134	115	114	109	125
840	1046	1095	1072	937	964	938	219	233	233	862	909	885	567	539	638	213	217	218	93	97	93	459	565	571	655	582	637	225	223	221	108	107	107	253	255	230	183	191	177	194	183	175	132	130	135	115	113	111	125
850	1043	1095	1072	940	963	936	219	233	233	859	908	884	567	539	636	214	217	217	93	96	92	456	564	569	654	581	639	225	224	223	108	106	107	253	255	230	182	191	177	194	184	174	132	132	134	115	113	110	126
860	1043	1094	1071	935	961	936	219	233	234	861	907	885	566	538	636	214	216	218	93	97	93	457	566	567	654	582	638	224	223	223	108	108	107	253	256	231	182	191	176	192	183	175	133	130	134	115	113	110	126
870	1041	1094	1073	935	963	933	218	232	233	859	908	884	566	537	635	213	215	219	93	97	92	459	565	569	652	581	636	224	224	224	108	107	108	253	255	232	184	192	177	193	182	175	133	131	135	115	114	110	126
880	1041	1094	1071	935	961	935	218	233	231	859	908	883	567	537	635	213	216	217	93	97	92	456	565	570	653	580	637	225	224	223	109	108	107	252	255	230	182	191	177	193	183	175	133	129	134	116	113	110	126
890	1034	1093	1075	934	961	935	218	231	233	859	909	886	567	538	635	212	216	217	94	97	92	457	565	567	651	580	636	224	223	222	109	107	107	254	255	230	182	191	177	194	182	174	132	130	135	116	113	111	125
900	1035	1095	1071	937	959	931	218	232	232	855	907	885	565	536	635	212	216	217	93	97	92	456	566	568	650	580	635	223	223	221	108	107	107	253	256	231	182	191	176	192	182	174	132	131	134	116	113	110	126
[truncated: 280 more columns]
